# Supplementary material for: Recombination of endophytic bacteria in asexual plant Ligusticum chuanxiong Hort. caused by transplanting
Source: PeerJ. 2023 Jul 26;11:e15579. doi: 10.7717/peerj.15579 (PMC10386827; doi:10.7717/peerj.15579)
Supplement: Supplemental Information 1 — SM represents L. chuanxiong who moved to the mountain area to cultivate the harvest stem node, and SY represents L. chuanxiong who moved to the dam area to cultivate the harvest stem node. [file peerj-11-15579-s001.xlsx]

## Sheet: Sheet1
Growth index of stem node harvest of Ligusticum chuanxiong cultivated in mountainous and dam areas
Sample	plant height/cm	tiller number	stem diameter/cm	total fresh weight/g	total dry weight/g	total water content/%
SM-1	39	13	1.55	166.4	37.5	77.46
SM-2	35	6	1.94	141.3	32.5	76.99
SM-3	44.7	14	1.7	166	43.1	74.04
SM-4	43.9	9	2.17	204.2	43	78.94
SM-5	44.6	12	1.97	191.5	46.4	75.77
SM-6	44.9	9	1.66	191	43.2	77.38
SY-1	32	5	1.26	95.4	13.8	85.53
SY-2	30.1	5	1.47	93.5	21.3	77.22
SY-3	26.2	9	1.6	104.9	25.4	75.79
SY-4	33.4	3	1.8	108.4	26.9	75.18
SY-5	31.2	5	1.44	78.8	19.2	75.63
SY-6	29.1	9	1.59	67.9	15.1	77.76
